# Supplementary material for: Combined effect of Millet-Cowpea intercropping and biopesticide application against Heliocheilus albipunctella De Joannis (Lepidoptera: Noctuidae) in Burkina Faso
Source: PeerJ. 2025 Dec 2;13:e20221. doi: 10.7717/peerj.20221 (PMC12679923; doi:10.7717/peerj.20221)
Supplement: Supplemental Information 2 [file peerj-13-20221-s002.csv]

Blocks	Phytosanitary treatment	Cropping system	Number of larvae
B1	Control	Mil_pur	3
B1	Control	Mil_pur	1
B1	Control	Mil_pur	1
B1	Control	Mil_pur	1
B1	Control	Mil_pur	0
B1	Control	Mil_pur	0
B1	Control	Mil_pur	1
B1	Control	Mil_pur	1
B1	Control	Mil_pur	0
B1	Control	Mil_pur	2
B1	Control	Mil_pur	3
B1	Control	Mil_pur	2
B1	Control	Mil_pur	1
B1	Control	Mil_pur	0
B1	Control	Mil_pur	1
B1	Control	Mil_pur	0
B1	Control	Mil_pur	1
B1	Control	Mil_pur	1
B1	Control	Mil_pur	0
B1	Control	Mil_pur	1
B2	Control	Mil_pur	1
B2	Control	Mil_pur	0
B2	Control	Mil_pur	0
B2	Control	Mil_pur	0
B2	Control	Mil_pur	0
B2	Control	Mil_pur	0
B2	Control	Mil_pur	0
B2	Control	Mil_pur	0
B2	Control	Mil_pur	0
B2	Control	Mil_pur	1
B2	Control	Mil_pur	0
B2	Control	Mil_pur	0
B2	Control	Mil_pur	0
B2	Control	Mil_pur	0
B3	Control	Mil_pur	3
B3	Control	Mil_pur	0
B3	Control	Mil_pur	1
B3	Control	Mil_pur	2
B3	Control	Mil_pur	1
B3	Control	Mil_pur	0
B3	Control	Mil_pur	4
B3	Control	Mil_pur	1
B3	Control	Mil_pur	0
B3	Control	Mil_pur	1
B3	Control	Mil_pur	0
B3	Control	Mil_pur	0
B3	Control	Mil_pur	0
B3	Control	Mil_pur	0
B1	Control	2M_1N	2
B1	Control	2M_1N	0
B1	Control	2M_1N	0
B1	Control	2M_1N	0
B1	Control	2M_1N	0
B1	Control	2M_1N	0
B1	Control	2M_1N	0
B1	Control	2M_1N	1
B1	Control	2M_1N	1
B1	Control	2M_1N	1
B1	Control	2M_1N	0
B1	Control	2M_1N	0
B1	Control	2M_1N	0
B1	Control	2M_1N	1
B1	Control	2M_1N	0
B2	Control	2M_1N	2
B2	Control	2M_1N	2
B2	Control	2M_1N	0
B2	Control	2M_1N	2
B2	Control	2M_1N	0
B2	Control	2M_1N	0
B2	Control	2M_1N	0
B2	Control	2M_1N	3
B2	Control	2M_1N	0
B2	Control	2M_1N	2
B2	Control	2M_1N	1
B2	Control	2M_1N	0
B2	Control	2M_1N	0
B2	Control	2M_1N	0
B3	Control	2M_1N	1
B3	Control	2M_1N	0
B3	Control	2M_1N	1
B3	Control	2M_1N	0
B3	Control	2M_1N	0
B3	Control	2M_1N	1
B3	Control	2M_1N	0
B3	Control	2M_1N	1
B3	Control	2M_1N	0
B3	Control	2M_1N	0
B3	Control	2M_1N	0
B3	Control	2M_1N	1
B1	Control	P_P	2
B1	Control	P_P	0
B1	Control	P_P	1
B1	Control	P_P	0
B1	Control	P_P	2
B1	Control	P_P	0
B1	Control	P_P	0
B1	Control	P_P	0
B1	Control	P_P	0
B1	Control	P_P	0
B1	Control	P_P	1
B1	Control	P_P	0
B1	Control	P_P	0
B1	Control	P_P	0
B1	Control	P_P	1
B1	Control	P_P	0
B2	Control	P_P	1
B2	Control	P_P	2
B2	Control	P_P	0
B2	Control	P_P	0
B2	Control	P_P	0
B2	Control	P_P	0
B2	Control	P_P	0
B2	Control	P_P	0
B2	Control	P_P	0
B2	Control	P_P	1
B2	Control	P_P	0
B2	Control	P_P	0
B2	Control	P_P	0
B3	Control	P_P	0
B3	Control	P_P	1
B3	Control	P_P	0
B3	Control	P_P	0
B3	Control	P_P	0
B3	Control	P_P	0
B3	Control	P_P	0
B3	Control	P_P	0
B3	Control	P_P	1
B3	Control	P_P	0
B3	Control	P_P	0
B3	Control	P_P	0
B1	Aqueous neem seed extract	Mil_pur	0
B1	Aqueous neem seed extract	Mil_pur	0
B1	Aqueous neem seed extract	Mil_pur	1
B1	Aqueous neem seed extract	Mil_pur	0
B1	Aqueous neem seed extract	Mil_pur	0
B1	Aqueous neem seed extract	Mil_pur	0
B1	Aqueous neem seed extract	Mil_pur	0
B1	Aqueous neem seed extract	Mil_pur	0
B1	Aqueous neem seed extract	Mil_pur	0
B1	Aqueous neem seed extract	Mil_pur	0
B1	Aqueous neem seed extract	Mil_pur	0
B1	Aqueous neem seed extract	Mil_pur	0
B1	Aqueous neem seed extract	Mil_pur	1
B1	Aqueous neem seed extract	Mil_pur	0
B2	Aqueous neem seed extract	Mil_pur	1
B2	Aqueous neem seed extract	Mil_pur	0
B2	Aqueous neem seed extract	Mil_pur	0
B2	Aqueous neem seed extract	Mil_pur	0
B2	Aqueous neem seed extract	Mil_pur	0
B2	Aqueous neem seed extract	Mil_pur	0
B2	Aqueous neem seed extract	Mil_pur	0
B2	Aqueous neem seed extract	Mil_pur	0
B2	Aqueous neem seed extract	Mil_pur	0
B2	Aqueous neem seed extract	Mil_pur	1
B2	Aqueous neem seed extract	Mil_pur	0
B2	Aqueous neem seed extract	Mil_pur	0
B2	Aqueous neem seed extract	Mil_pur	0
B2	Aqueous neem seed extract	Mil_pur	0
B2	Aqueous neem seed extract	Mil_pur	0
B2	Aqueous neem seed extract	Mil_pur	0
B3	Aqueous neem seed extract	Mil_pur	2
B3	Aqueous neem seed extract	Mil_pur	0
B3	Aqueous neem seed extract	Mil_pur	0
B3	Aqueous neem seed extract	Mil_pur	0
B3	Aqueous neem seed extract	Mil_pur	0
B3	Aqueous neem seed extract	Mil_pur	0
B3	Aqueous neem seed extract	Mil_pur	0
B3	Aqueous neem seed extract	Mil_pur	0
B3	Aqueous neem seed extract	Mil_pur	0
B3	Aqueous neem seed extract	Mil_pur	0
B3	Aqueous neem seed extract	Mil_pur	0
B3	Aqueous neem seed extract	Mil_pur	0
B3	Aqueous neem seed extract	Mil_pur	0
B3	Aqueous neem seed extract	Mil_pur	0
B3	Aqueous neem seed extract	Mil_pur	0
B1	Aqueous neem seed extract	2M_1N	0
B1	Aqueous neem seed extract	2M_1N	0
B1	Aqueous neem seed extract	2M_1N	1
B1	Aqueous neem seed extract	2M_1N	0
B1	Aqueous neem seed extract	2M_1N	0
B1	Aqueous neem seed extract	2M_1N	1
B1	Aqueous neem seed extract	2M_1N	0
B1	Aqueous neem seed extract	2M_1N	2
B1	Aqueous neem seed extract	2M_1N	0
B1	Aqueous neem seed extract	2M_1N	1
B1	Aqueous neem seed extract	2M_1N	0
B1	Aqueous neem seed extract	2M_1N	0
B1	Aqueous neem seed extract	2M_1N	0
B1	Aqueous neem seed extract	2M_1N	0
B1	Aqueous neem seed extract	2M_1N	0
B1	Aqueous neem seed extract	2M_1N	0
B1	Aqueous neem seed extract	2M_1N	2
B1	Aqueous neem seed extract	2M_1N	0
B2	Aqueous neem seed extract	2M_1N	0
B2	Aqueous neem seed extract	2M_1N	0
B2	Aqueous neem seed extract	2M_1N	0
B2	Aqueous neem seed extract	2M_1N	0
B2	Aqueous neem seed extract	2M_1N	0
B2	Aqueous neem seed extract	2M_1N	0
B2	Aqueous neem seed extract	2M_1N	0
B2	Aqueous neem seed extract	2M_1N	0
B2	Aqueous neem seed extract	2M_1N	0
B2	Aqueous neem seed extract	2M_1N	1
B2	Aqueous neem seed extract	2M_1N	0
B2	Aqueous neem seed extract	2M_1N	0
B2	Aqueous neem seed extract	2M_1N	0
B2	Aqueous neem seed extract	2M_1N	0
B2	Aqueous neem seed extract	2M_1N	0
B2	Aqueous neem seed extract	2M_1N	0
B3	Aqueous neem seed extract	2M_1N	2
B3	Aqueous neem seed extract	2M_1N	0
B3	Aqueous neem seed extract	2M_1N	0
B3	Aqueous neem seed extract	2M_1N	0
B3	Aqueous neem seed extract	2M_1N	0
B3	Aqueous neem seed extract	2M_1N	0
B3	Aqueous neem seed extract	2M_1N	0
B3	Aqueous neem seed extract	2M_1N	1
B3	Aqueous neem seed extract	2M_1N	0
B3	Aqueous neem seed extract	2M_1N	0
B3	Aqueous neem seed extract	2M_1N	2
B3	Aqueous neem seed extract	2M_1N	0
B3	Aqueous neem seed extract	2M_1N	1
B3	Aqueous neem seed extract	2M_1N	0
B1	Aqueous neem seed extract	P_P	0
B1	Aqueous neem seed extract	P_P	0
B1	Aqueous neem seed extract	P_P	0
B1	Aqueous neem seed extract	P_P	0
B1	Aqueous neem seed extract	P_P	0
B1	Aqueous neem seed extract	P_P	0
B1	Aqueous neem seed extract	P_P	1
B1	Aqueous neem seed extract	P_P	1
B1	Aqueous neem seed extract	P_P	0
B1	Aqueous neem seed extract	P_P	1
B1	Aqueous neem seed extract	P_P	1
B1	Aqueous neem seed extract	P_P	0
B1	Aqueous neem seed extract	P_P	0
B1	Aqueous neem seed extract	P_P	0
B1	Aqueous neem seed extract	P_P	1
B1	Aqueous neem seed extract	P_P	0
B2	Aqueous neem seed extract	P_P	0
B2	Aqueous neem seed extract	P_P	0
B2	Aqueous neem seed extract	P_P	1
B2	Aqueous neem seed extract	P_P	0
B2	Aqueous neem seed extract	P_P	0
B2	Aqueous neem seed extract	P_P	0
B2	Aqueous neem seed extract	P_P	0
B2	Aqueous neem seed extract	P_P	0
B2	Aqueous neem seed extract	P_P	0
B2	Aqueous neem seed extract	P_P	0
B2	Aqueous neem seed extract	P_P	0
B2	Aqueous neem seed extract	P_P	0
B2	Aqueous neem seed extract	P_P	0
B2	Aqueous neem seed extract	P_P	0
B2	Aqueous neem seed extract	P_P	0
B2	Aqueous neem seed extract	P_P	0
B3	Aqueous neem seed extract	P_P	1
B3	Aqueous neem seed extract	P_P	0
B3	Aqueous neem seed extract	P_P	0
B3	Aqueous neem seed extract	P_P	0
B3	Aqueous neem seed extract	P_P	0
B3	Aqueous neem seed extract	P_P	0
B3	Aqueous neem seed extract	P_P	0
B3	Aqueous neem seed extract	P_P	0
B3	Aqueous neem seed extract	P_P	0
B3	Aqueous neem seed extract	P_P	0
B3	Aqueous neem seed extract	P_P	0
B3	Aqueous neem seed extract	P_P	0
B3	Aqueous neem seed extract	P_P	0
B1	K-optimal	Mil_pur	0
B1	K-optimal	Mil_pur	0
B1	K-optimal	Mil_pur	0
B1	K-optimal	Mil_pur	0
B1	K-optimal	Mil_pur	0
B1	K-optimal	Mil_pur	0
B1	K-optimal	Mil_pur	1
B1	K-optimal	Mil_pur	0
B1	K-optimal	Mil_pur	0
B1	K-optimal	Mil_pur	0
B1	K-optimal	Mil_pur	0
B1	K-optimal	Mil_pur	0
B2	K-optimal	Mil_pur	1
B2	K-optimal	Mil_pur	0
B2	K-optimal	Mil_pur	1
B2	K-optimal	Mil_pur	0
B2	K-optimal	Mil_pur	0
B2	K-optimal	Mil_pur	0
B2	K-optimal	Mil_pur	0
B2	K-optimal	Mil_pur	0
B2	K-optimal	Mil_pur	0
B2	K-optimal	Mil_pur	1
B2	K-optimal	Mil_pur	0
B2	K-optimal	Mil_pur	0
B2	K-optimal	Mil_pur	1
B2	K-optimal	Mil_pur	2
B2	K-optimal	Mil_pur	1
B2	K-optimal	Mil_pur	0
B2	K-optimal	Mil_pur	0
B2	K-optimal	Mil_pur	4
B2	K-optimal	Mil_pur	0
B2	K-optimal	Mil_pur	0
B2	K-optimal	Mil_pur	0
B3	K-optimal	Mil_pur	0
B3	K-optimal	Mil_pur	0
B3	K-optimal	Mil_pur	0
B3	K-optimal	Mil_pur	0
B3	K-optimal	Mil_pur	0
B3	K-optimal	Mil_pur	0
B3	K-optimal	Mil_pur	0
B3	K-optimal	Mil_pur	0
B3	K-optimal	Mil_pur	0
B3	K-optimal	Mil_pur	0
B3	K-optimal	Mil_pur	0
B3	K-optimal	Mil_pur	0
B3	K-optimal	Mil_pur	0
B3	K-optimal	Mil_pur	0
B3	K-optimal	Mil_pur	0
B1	K-optimal	2M_1N	1
B1	K-optimal	2M_1N	0
B1	K-optimal	2M_1N	2
B1	K-optimal	2M_1N	0
B1	K-optimal	2M_1N	0
B1	K-optimal	2M_1N	0
B1	K-optimal	2M_1N	0
B1	K-optimal	2M_1N	0
B1	K-optimal	2M_1N	1
B1	K-optimal	2M_1N	0
B1	K-optimal	2M_1N	0
B1	K-optimal	2M_1N	0
B1	K-optimal	2M_1N	0
B1	K-optimal	2M_1N	0
B1	K-optimal	2M_1N	0
B1	K-optimal	2M_1N	1
B1	K-optimal	2M_1N	0
B1	K-optimal	2M_1N	1
B1	K-optimal	2M_1N	0
B2	K-optimal	2M_1N	0
B2	K-optimal	2M_1N	0
B2	K-optimal	2M_1N	0
B2	K-optimal	2M_1N	1
B2	K-optimal	2M_1N	0
B2	K-optimal	2M_1N	1
B2	K-optimal	2M_1N	0
B2	K-optimal	2M_1N	0
B2	K-optimal	2M_1N	0
B2	K-optimal	2M_1N	1
B2	K-optimal	2M_1N	1
B2	K-optimal	2M_1N	3
B2	K-optimal	2M_1N	0
B2	K-optimal	2M_1N	1
B2	K-optimal	2M_1N	0
B2	K-optimal	2M_1N	0
B2	K-optimal	2M_1N	0
B2	K-optimal	2M_1N	1
B2	K-optimal	2M_1N	0
B2	K-optimal	2M_1N	0
B3	K-optimal	2M_1N	1
B3	K-optimal	2M_1N	0
B3	K-optimal	2M_1N	1
B3	K-optimal	2M_1N	0
B3	K-optimal	2M_1N	0
B3	K-optimal	2M_1N	1
B3	K-optimal	2M_1N	0
B3	K-optimal	2M_1N	0
B3	K-optimal	2M_1N	0
B3	K-optimal	2M_1N	0
B3	K-optimal	2M_1N	1
B3	K-optimal	2M_1N	0
B3	K-optimal	2M_1N	0
B3	K-optimal	2M_1N	0
B3	K-optimal	2M_1N	0
B3	K-optimal	2M_1N	0
B1	K-optimal	P_P	0
B1	K-optimal	P_P	0
B1	K-optimal	P_P	0
B1	K-optimal	P_P	0
B1	K-optimal	P_P	1
B1	K-optimal	P_P	1
B1	K-optimal	P_P	0
B1	K-optimal	P_P	0
B1	K-optimal	P_P	0
B1	K-optimal	P_P	2
B1	K-optimal	P_P	0
B1	K-optimal	P_P	1
B1	K-optimal	P_P	0
B1	K-optimal	P_P	0
B1	K-optimal	P_P	1
B1	K-optimal	P_P	1
B1	K-optimal	P_P	0
B1	K-optimal	P_P	0
B1	K-optimal	P_P	1
B1	K-optimal	P_P	1
B1	K-optimal	P_P	0
B1	K-optimal	P_P	0
B1	K-optimal	P_P	0
B1	K-optimal	P_P	0
B1	K-optimal	P_P	1
B1	K-optimal	P_P	0
B1	K-optimal	P_P	1
B1	K-optimal	P_P	0
B1	K-optimal	P_P	3
B1	K-optimal	P_P	4
B1	K-optimal	P_P	0
B1	K-optimal	P_P	0
B1	K-optimal	P_P	0
B1	K-optimal	P_P	1
B1	K-optimal	P_P	0
B1	K-optimal	P_P	0
B1	K-optimal	P_P	0
B1	K-optimal	P_P	0
B1	K-optimal	P_P	0
B1	K-optimal	P_P	0
B1	K-optimal	P_P	0
B1	K-optimal	P_P	0
B1	K-optimal	P_P	0
B1	K-optimal	P_P	0
B1	K-optimal	P_P	0
B1	K-optimal	P_P	0
B1	K-optimal	P_P	0
B1	K-optimal	P_P	0
